# Supplementary material for: Structural Characteristics of High-Mobility Group Proteins HMGB1 and HMGB2 and Their Interaction with DNA
Source: Int J Mol Sci. 2023 Feb 10;24(4):3577. doi: 10.3390/ijms24043577 (PMC9962726; doi:10.3390/ijms24043577)
Supplement: Supplementary file 1 [file ijms-24-03577-s001.zip]

Archive with 1 entries (1 files):
- ijms-2148811-supplementary.pdf
